# Supplementary material for: Segmental and global myocardial work in hypertensive patients with different left ventricular geometry
Source: Cardiovasc Ultrasound. 2023 Jun 27;21:11. doi: 10.1186/s12947-023-00310-y (PMC10294382; doi:10.1186/s12947-023-00310-y)
Supplement: Supplementary file 1 — Additional file 1. [file 12947_2023_310_MOESM1_ESM.xls]

## Sheet: Sheet1
No.	GROUP	sex	Age(years)	hight（cm）	weight（kg）	BSA（m2）	heart rate	SBP（mm Hg）	DBP（mm Hg）	β-blocker	medication--CCB	medication-(ACEI)	medication-(ARB)	medication-Diuretic	LVIDd（cm）	IVST（cm）	LVPWT（cm）	RWT	LVMI(g/m2)	LVEDVI(ml/m2)	LAVI(ml/m2)	PVE(m/s)	e’(m/s)	LVEF(%)	GLS（%）	GWE（%）	GWI（mm Hg%）	GCW（mmHg%）	GWW(mmHg%）	Bas-LS（%）	Mid-LS（%）	Api-LS（%）	Bas-MWI （mm Hg%）	Mid-MWI （mm Hg%）	Api-MWI （mm Hg%）	Bas-MCW （mm Hg%）	Mid-MCW （mm Hg%）	Api-MCW （mm Hg%）	Bas-MWW （mm Hg%）	Mid-MWW （mm Hg%）	Api-MWW （mm Hg%）	Bas-MWE（%）	Mid-MWE（%）	Api-MWE（%）
1	NC	male	66	163	52	1.507	60	101	67	0	0	0	0	0	4.66	0.8	0.71	0.304721	74.2073	52.422	19.9071	0.81	0.11	68.9015	-21.0444	98	1760	1889	21	-20	-20.8	-22.3333	1657.83	1741.67	1880.67	1735.83	1859	2072	16.6667	14	31.6667	98.3333	98.8333	98
2	NC	male	59	177	67	1.7844	58	120	73	0	0	0	0	0	4.91	0.98	0.85	0.346232	87.9057	44.2726	21.2957	0.6	0.09	71.2334	-21.8333	98	2127	2296	31	-17.3333	-20.8333	-27.3333	1792.83	1996	2592.17	1887.83	2114.33	2885.33	69.3333	22.3333	2.66667	96	98.6667	99.1667
3	NC	male	66	173	58	1.6448	74	109	76	0	0	0	0	0	4.14	0.83	0.73	0.352657	58.1491	37.6946	17.0233	0.6	0.08	60.3675	-21.6111	99	1746	2033	16	-18.8333	-20.8333	-25.1667	1573.33	1682.67	1981.67	1813.67	1972.17	2312.5	39.3333	2.5	6.16667	97.5	99.3333	99.1667
4	NC	male	44	164	64	1.6667	78	127	80	0	0	0	0	0	4.98	1.12	0.92	0.369478	111.401	55.1989	19.1996	0.76	0.1	66.188	-22.4444	97	2182	2551	69	-19.1667	-21.5	-26.6667	1967.5	2078.33	2498.67	2153	2377.5	3120.83	138.833	42.1667	27.5	93.1667	97.6667	98.6667
5	NC	male	63	173	66	1.7472	70	120	85	0	0	0	0	0	5.3	0.65	0.82	0.309434	77.2061	54.3727	16.598	0.74	0.085	59.7911	-24.6667	97	2322	2524	63	-23.3333	-24.3333	-26.3333	2229.83	2245.33	2489.83	2345.33	2366.83	2860.33	102.167	43.6667	42.1667	95.1667	97.6667	98
6	NC	male	62	178	67	1.7905	64	125	81	0	0	0	0	0	5.45	0.8	0.69	0.253211	80.4342	49.1483	36.3027	0.88	0.11	66.1809	-22.6667	98	2361	2583	45	-20.1667	-21.8333	-26	2072.33	2204.33	2180.56	2278.17	2446.17	3024	43	21.5	71	97.8333	98.5	97
7	NC	male	67	166	66	1.7045	50	97	59	0	0	0	0	0	4.97	0.63	0.65	0.261569	59.5986	58.2312	33.0087	0.74	0.075	68.999	-22.1111	95	1973	2130	97	-17.8333	-20.3333	-28.1667	1657.33	1726.5	2534.5	1746.33	1878	2765.17	82.5	81.1667	126.5	94.3333	95.5	95.1667
8	NC	male	44	174	73	1.8429	83	116	77	0	0	0	0	0	4.67	0.96	0.82	0.351178	75.4889	45.5803	16.2787	0.79	0.135	62.1456	-21.0556	98	1707	1970	30	-19.1667	-20.8333	-23.1667	1696.17	1684.83	1739.83	1877.33	1958.33	2075.83	64.1667	19.6667	7.16667	96.5	98.3333	99
9	NC	male	58	173	73	1.8368	72	121	72	0	0	0	0	0	4.97	0.9	0.71	0.285714	73.7639	33.7544	22.3214	0.88	0.085	71.2522	-23.2778	97	2156	2346	29	-18.6667	-21.8333	-29.3333	1759.67	2027.67	2679.33	1885.5	2202.67	2948.33	54	25.5	6.33333	94	98.1667	99.1667
10	NC	male	67	165	63	1.66	85	126	75	0	0	0	0	0	5.5	1.01	0.93	0.338182	123.385	54.2169	16.2651	0.57	0.075	69.694	-21.1667	98	1994	2207	34	-21.1667	-22.1667	-20.1667	1998.83	2125.33	1859.33	2176.5	2369.17	2075.67	25.1667	33.3333	42.1667	98.5	97.8333	97.3333
11	NC	male	67	173	65	1.7344	65	113	80	0	0	0	0	0	4.5	0.78	0.63	0.28	55.6559	38.7877	32.4166	0.67	0.08	69.3935	-19.3333	92	1652	1904	150	-15.6667	-18.1667	-24.1667	1342.5	1501.67	2111	1547.5	1725.17	2440.83	148.5	124.333	178	89.5	92.6667	92.5
12	NC	male	61	162	55	1.5393	65	125	77	0	0	0	0	0	4.56	0.8	0.78	0.342105	74.2535	44.8256	13.6426	0.59	0.09	59.8267	-21.0556	96	2057	2313	72	-18.3333	-21.1667	-23.6667	1869.83	2046.83	2255.5	2096.83	2311.33	2530.33	122	17.1667	78	94.1667	99	95.3333
13	NC	male	57	161	57	1.5588	59	126	83	0	0	0	0	0	4.49	1	0.75	0.334076	81.7551	41.0572	16.038	0.78	0.085	68.2853	-21.5	98	2129	2398	29	-20	-21.3333	-23.1667	2007.33	2041.17	2337.17	2195.83	2375.33	2622.5	57.8333	13.5	16.5	96.8333	99	98.8333
14	NC	male	57	161	57	1.5588	59	126	83	0	0	0	0	0	4.49	1	0.75	0.334076	81.7551	41.0572	16.038	0.78	0.085	68.2853	-21.5	98	2129	2398	29	-20	-21.3333	-23.1667	2007.33	2041.17	2337.17	2195.83	2375.33	2622.5	57.8333	13.5	16.5	96.8333	99	98.8333
15	NC	male	62	167	66	1.7106	105	109	72	0	0	0	0	0	4.85	0.74	0.9	0.371134	77.8189	41.5059	22.799	0.77	0.095	62.2715	-19.6667	98	1616	1847	34	-17.1667	-19.3333	-22.5	1379.33	1574.33	1892.83	1609	1811.5	2119.67	39.8333	23.6667	38	97.3333	98.3333	97.5
16	NC	male	69	156	61	1.5795	70	120	82	0	0	0	0	0	4.69	1.12	0.87	0.371002	103.052	46.8503	24.6914	0.43	0.07	63.0481	-20	97	1739	1958	41	-15.3333	-19.6667	-25	1406.5	1709	2100.67	1409.33	1903.33	2562.5	81.5	15.6667	27.1667	93.5	98.5	98.3333
17	NC	male	48	168	73	1.8063	80.5	123	72	0	0	0	0	0	4.65	1.04	0.87	0.374194	84.0507	50.3792	13.4714	0.6	0.08	66.3469	-20.4444	97	1761	2017	36	-14.3333	-18.8333	-28.1667	1291.33	1565.5	2427	1399.17	1763.5	2887.5	61	13.5	33.8333	95.3333	98.6667	98.3333
18	NC	male	48	168	73	1.8063	80.5	123	72	0	0	0	0	0	4.65	1.04	0.87	0.374194	84.0507	50.3792	13.4714	0.6	0.08	66.3469	-20.4444	97	1761	2017	36	-14.3333	-18.8333	-28.1667	1291.33	1565.5	2427	1399.17	1763.5	2887.5	61	13.5	33.8333	95.3333	98.6667	98.3333
19	NC	male	67	166	66	1.7045	50	97	59	0	0	0	0	0	4.97	0.63	0.65	0.261569	59.5986	58.2312	33.0087	0.74	0.075	68.999	-22.1111	95	1973	2130	97	-17.8333	-20.3333	-28.1667	1657.33	1726.5	2534.5	1746.33	1878	2765.17	82.5	81.1667	126.5	94.3333	95.5	95.1667
20	NC	female	54	163	59	1.5966	71	130	75	0	0	0	0	0	4.78	0.8	0.78	0.32636	77.5227	29.4376	15.0319	0.86	0.11	58.5567	-25.8333	98	2706	2967	42	-22.8333	-24.3333	-30.3333	2590.67	2526.5	2181.45	2674	2730.33		74.8333	21.8333	30.8333	96.8333	98.3333	98.6667
21	NC	female	53	155	59	1.5478	60	99	60	0	0	0	0	0	4.77	0.79	0.83	0.348008	82.3007	43.2872	19.3823	0.97	0.095	67.79	-21.2778	98	1743	1943	29	-21.3333	-20.6667	-21.8333	1855.17	1689.67	1683	1985.17	1876.83	1967.83	57.1667	19.3333	11.6667	96.3333	98.1667	99
22	NC	female	38	169	66	1.7228	70	107	71	0	0	0	0	0	4.84	0.98	0.8	0.330579	85.701	39.4706	27.2812	0.89	0.15	61.9491	-23.6667	99	1835	2121	14	-21.8333	-23.5	-25.6667	1818.17	1841.83	1846.17	1933.83	2114	2315.83	33.6667	6.5	1.83333	97.8333	98.8333	99.5
23	NC	female	44	166	56.5	1.5829	99	125	87	0	0	0	0	0	4.38	0.88	0.79	0.360731	72.6081	29.0606	12.0033	0.8	0.11	64.6775	-21.5	94	2067	2415	134	-17.1667	-20.8333	-26.5	1546.67	1923.17	2179	1922.83	2222.17	3099.83	191.333	58.6667	152.833	90.3333	96.5	95
24	NC	female	53	161	63	1.6356	67	121	74	0	0	0	0	0	4.68	1.03	0.86	0.367521	92.4841	37.9066	24.4559	1.05	0.1	61.391	-23.2222	98	2229	2480	37	-21.5	-22.8333	-25.3333	2098.5	2155	2432.33	2254.67	2397.17	2786.83	53.5	26.1667	30.6667	97	98.5	98.3333
25	NC	female	41	161	63	1.6356	59	121	74	0	0	0	0	0	4.88	0.82	0.68	0.278689	73.3524	42.7978	25.6787	0.85	0.095	70.2001	-26.8889	98	2594	2946	48	-21.6667	-26.1667	-32.8333	2062.5	2508.5	21	2254	2837		88.1667	30.3333	26.6667	95.6667	98.6667	98.5
26	NC	female	43	163	60	1.6094	64	113	78	0	0	0	0	0	4.69	1.06	0.87	0.371002	97.022	38.5237	31.6888	0.7	0.12	64.2472	-20.8889	99	1897	2106	14	-19	-20.3333	-23.3333	1737	1843.5	2109.67	1930.83	2049.67	2338.67	17.3333	11.5	14.5	98.6667	99	99
27	NC	female	52	155	57	1.5222	79	119	83	0	0	0	0	0	4.47	0.86	0.76	0.340045	75.0303	43.3583	17.7375	1.04	0.085	69.1298	-20.9444	97	1951	2323	72	-18.6667	-20.3333	-23.8333	1882.5	1880.5	2090.5	2065.67	2176.17	2726.17	122.833	30.6667	62.5	94.3333	98.3333	97.3333
28	NC	female	63	165	55	1.5576	57	107	58	0	0	0	0	0	4.48	0.71	0.67	0.299107	59.8445	44.2989	27.6066	0.84	0.085	64.9633	-23.8333	98	1987	2231	23	-20.3333	-23	-28.1667	1765.33	1926.5	2269.67	1883.33	2139.67	2668.5	51.6667	13.6667	5.16667	96.6667	98.8333	99.3333
29	NC	female	59	155	73	1.727	58	120	83	0	0	0	0	0	4.99	0.85	0.89	0.356713	87.3387	35.3214	20.2664	0.74	0.08	67.835	-20.6667	97	1988	2252	49	-17.3333	-20.1667	-24.5	1827.17	1928.83	2206.83	1935	2134.83	2686.33	93.5	20.6667	33.3333	94.3333	98.5	98.3333
30	NC	female	48	164	64	1.6667	59	114	73	0	0	0	0	0	5.26	0.94	0.96	0.365019	110.946	41.3992	32.9993	1.12	0.105	67.4421	-25.8333	98	2368	2599	33	-22.8333	-25.3333	-29.3333	2149.67	2344	2609.33	2278.67	2559.67	2957.5	63.1667	16	21.6667	96.6667	98.6667	98.8333
31	NC	female	43	167	60	1.6338	85	100	59	0	0	0	0	0	4.08	0.72	0.64	0.313725	47.7634	40.3966	24.4828	0.87	0.145	65.9465	-22.1667	97	1660	2053	41	-19.6667	-21.5	-25.3333	1481.17	1524.5	1973.83	1921.5	1907.83	2330.67	66	19.6667	37.6667	96.1667	98.5	97.8333
32	NC	female	66	158	49	1.4381	70	120	65	0	0	0	0	0	4.94	0.99	0.74	0.299595	102.349	58.4104	20.8609		0.12	65.5191	-26.5	98	2569	2915	36	-22	-24.8333	-32.6667	2117.83	2352.33		2244.67	2670.83		30	27.1667	51	98.3333	98.8333	98
33	NC	female	49	158	57	1.5405	71	104	70	0	0	0	0	0	4.35	0.73	0.79	0.363218	65.1721	32.457	21.4216	0.71	0.115	72.9661	-20.0556	96	1666	1936	56	-14.3333	-19.5	-26.3333	1297.5	1577.5	2122.5	1549.5	1791.5	2467.5	114.833	36.6667	16.6667	90.8333	97	98.8333
34	NC	female	58	156	52	1.4643	66	110	67	0	0	0	0	0	4.68	0.74	0.69	0.294872	71.772	43.7069	25.268	0.89	0.095	71.3154	-24.1667	98	2129	2359	43	-20.8333	-23.3333	-28.3333	1969.67	2027.33	2390.5	2121.33	2226.17	2728.67	87.1667	32.6667	9.5	96.1667	98.1667	99
35	NC	female	59	161	67.5	1.6932	79	116	66	0	0	0	0	0	5.11	0.89	0.74	0.289628	85.2394	46.6572	30.1205	0.9	0.1	65.1063	-20.2778	96	1806	2177	67	-19.3333	-20.5	-21	1907.17	1906.5	1602.83	2112.33	2233.17	2185.5	93.3333	33.5	73.5	95	98	96.1667
36	NC	female	52	154	64	1.6057	70	128	85	0	0	0	0	0	4.36	0.91	0.77	0.353211	71.6028	36.1213	36.1213			63.0122	-22.1667	96	2269	2485	65	-19.6667	-21	-25.8333	2164.33	2069.17	2572.5	2322	2284.17	2847.67	102.833	58.3333	33	95.1667	94	98
37	NC	female	56	155	58	1.535	59	101	70	0	0	0	0	0	5.09	1.02	0.93	0.365422	118.032	37.1336	23.4528	0.71	0.085	70.5338	-20.3333	97	1710	1880	42	-19.8333	-20.1667	-21	1733.17	1741.17	1657	1783.33	1857.5	1999	45.5	22.3333	58.5	97.1667	98.3333	96.3333
38	NC	female	63	162	74	1.7825	60	128	82	0	0	0	0	0	4.68	0.67	0.65	0.277778	53.3124	41.2548	51.4165	0.85	0.07	58.2974	-24.5556	97	2697	3118	70	-21	-23	-29.6667	2491.33	2486.67		2580.33	2779.67		105.5	34	69.1667	95.6667	98.1667	97.1667
39	NC	female	40	159	56	1.5338	65	96	63	0	0	0	0	0	4.43	0.84	0.75	0.3386	71.5755	29.3389	12.3875		0.11	67.3845	-21	99	1547	1716	11	-20.6667	-21.1667	-21.1667	1579.33	1571.17	1490	1682.5	1739.17	1725.17	22	3.5	7.5	98	99	98.8333
40	NC	female	67	155	60	1.5606	62	128	67	0	0	0	0	0	5.05	0.78	0.8	0.316832	87.096	37.806	23.7088	0.62	0.085	71.1215	-24.2222	98	2229	2451	35	-22.5	-23.3333	-26.8333	2160.67	2112.67	2414.5	2307.67	2274.67	2771.67	57	27.1667	21.8333	96.8333	98.1667	98.8333
41	NC	female	45	156	58	1.5411	91	121	76	0	0	0	0	0	4.05667	0.73	0.65	0.32046	51.1023	41.5288	20.7644	0.643333	0.09	65.5126	-23.2778	97	2265	2486	48	-17.6667	-21	-31.1667	1887.33	2052.5		2019	2167.67	3271.33	90.8333	22.8333	30.1667	94.8333	98.3333	98.3333
42	NC	female	58	167	62.5	1.6658	75	131	89	0	0	0	0	0	3.74	0.84	0.74	0.395722	49.4347	27.014	12.0062	0.6	0.09	64	-24.8333	98	2525	2996	58	-20	-23.6667	-30.8333	2170.83	2358.5		2482.5	2799		120.833	29.8333	24	95.3333	98.1667	98.8333
43	HT	male	57	160	65	1.6551	70	150	95	0	1	0	1	0	4.53	1.15	1.09	0.481236	109.611	47.1271	36.8558	0.99	0.095	58.9597	-19.3889	98	2327	2561	33	-17.1667	-18.8333	-22.1667	2104.83	2246.33	2629.17	2169.67	2435.17	3079.33	58.3333	19.3333	20.8333	96.6667	98.6667	98.8333
44	HT	male	48	172	68	1.7667	104	120	90	0	0	1	0	1	7.09	1.29	0.98	0.276446	218.677	112.639	42.8294	0.81	0.03	25.9172	-2.44444	61	261	320	109	-2.33333	-1	-4	321.667	83	366	433.667	147.833	346.5	108.333	166.667	42	62	41.6667	81.8333
45	HT	male	57	175	77.5	1.9066	63	127	83	1	1	0	1	0	5.18	0.94	0.85	0.328185	87.4234	39.337	26.2247	0.84	0.1	68.1193	-22.5556	98	2265	2556	40	-17.6667	-20.6667	-29.3333	1884.67	2001	2909.83	1980.17	2243.67	3444.67	77.5	21.5	21.8333	95.5	98.6667	99
46	HT	male	57	172	74	1.8435	70	150	99	0	1	0	1	0	4.75	0.93	0.97	0.408421	84.6798	46.1079	29.2921	0.88	0.075	58.685	-20.2778	97	2321	2648	65	-17.1667	-20	-23.6667	1933.5	2348.67	2682.17	2098	2662.33	3183.67	123	53.6667	16.8333	93.6667	97.5	99.1667
47	HT	male	60	172	77	1.8819	74	126	78	0	1	0	1	0	6.94333	0.893333	1.05333	0.303409	162.951	69.6105	31.5284	1	0.055	44.8448	-16.3333	95	1677	1843	70	-12.3333	-15.3333	-21.3333	1436.5	1552.5	2043.5	1389.33	1689.17	2450.67	149.333	38.3333	21.1667	89.8333	97.1667	98.5
48	HT	male	60	168	64	1.6911	62	147	97.8889	0	1	0	1	0	4.68	1.23	1.26	0.538462	131.272	39.6192	27.7926	0.6	0.05	57.8918	-17.6667	91	2146	2387	219	-16.5	-16.1667	-20.3333	2208.83	2036.67	2192.17	2401	2163.33	2596	160.333	74.5	423.333	92.6667	96.3333	84.5
49	HT	male	66	163	75	1.8014	79	138.444	80.7778	0	1	0	1	0	4.26	0.98	1.01	0.474178	77.3865	32.7523	20.5396	0.74	0.08	71.0973	-19.8889	98	1931	2127	28	-17.8333	-19	-22.8333	1753.5	1758.33	2281.5	1951.33	1956	2472.17	49.6667	22.1667	13.5	96.6667	98.3333	98.8333
50	HT	male	62	163	62	1.635	61	151	71	0	1	0	1	0	4.95	1.29	1.25	0.505051	152.469	69.7248	45.8716	0.6	0.055	54.0975	-15.3333	93	1987	2193	127	-11.5	-15.1667	-19.3333	1631	2054.83	2274.5	1617.33	2154.17	2808.5	201.333	86.6667	92.1667	88.5	95.3333	96.1667
51	HT	male	25	174	76	1.8813	78	145	80	0	1	0	1	0	5.17333	0.866667	1.05667	0.408505	97.1496	41.9922	27.9948	0.52	0.065	46.0167	-13.8889	95	1453	1650	65	-10.3333	-13.6667	-17.6667	1230.67	1434.5		1300.33	1610.17		143	27	26	89	98	98.5
52	HT	male	65	180	79	1.9563	65	110	75	0	0	0	1	0	5.55	1.1	1.03	0.371171	120.252	43.9605	24.5361	0.59	0.05	56.7857	-17.4444	98	1383	1565	23	-14	-16.5	-21.8333	1176.5	1339.5	1633.67	1227.17	1498.33	1969.17	50.6667	16	4	95.5	98.3333	99.1667
53	HT	male	64	178	60	1.7009	58	131	85	0	0	0	1	0	5.33	1.14	1.18	0.442777	145.278	57.0286	31.7479	0.72	0.09	65.7127	-18.6667	97	2045	2235	53	-16.1667	-18	-21.8333	1925.83	2016.33	2193.83	1960.33	2139.17	2605.83	97.5	33.5	28	94.5	97.8333	98.3333
54	HT	male	53	165	74	1.8008	69	137	89	0	0	0	1	0	4.2	0.99	0.99	0.471429	75.1527	37.2057	19.9911	0.93	0.07	67.873	-18.2222	98	1822	1955	27	-17.3333	-20.1667	-17.1667	1830.83	2116.83		1904.5	2237.67		55.6667	10	15.1667	96.5	99.1667	98.8333
55	HT	male	62	169	60	1.646	75	130	90	0	0	0	1	0	6.32667	0.836667	0.943333	0.298209	141.652	74.7266	42.1223	0.71	0.04	26.5104	-1.27778	63	492	528	271	-1.83333	-3	1	597.833	407	399.333	573	426.167	518.5	256.667	188	329.167	70.6667	63.3333	58
56	HT	male	62	173	78	1.9008	74	126.889	88.8889	0	1	0	1	0	5.02	1.09	1.08	0.430279	107.637	37.8788	21.0438	0.84	0.085	64.4068	-7.16667	85	1911	2584	420	-9	-13.1667	0.666667	1625	1928.5	2180.17	1999.5	2505.17	3246	321.5	365.667	572.833	85.3333	86.6667	83.6667
57	HT	male	69	167	60	1.6338	66	150	70	0	1	1	0	0	5.13667	1.55667	1.21333	0.472421	183.061	52.638	25.2989	0.35	0.035	49.5608	-10.0556	92	1268	1318	83	-7.5	-8.5	-14.1667	1008.33	980.833	1814.33	1028	1007.83	1919	146.5	75.5	27.5	85.3333	91.6667	97.8333
58	HT	male	61	174	62	1.7021	74	144	94	0	0	1	0	0	5.33	0.9	0.77	0.288931	93.9986	39.3631	35.8381	0.81	0.09	58.9716	-18.5556	97	2231	2422	53	-16.1667	-19.1667	-20.3333	1962	2291.33	2438.5	2052.33	2530.83	2682	111.833	16	31	93.3333	98.6667	98.1667
59	HT	male	59	175	74	1.8618	70	126	84	1	1	0	0	0	4.98	1.06	0.89	0.35743	93.8571	39.7465	24.7073	0.6	0.065	64.1161	-22.1667	98	2189	2572	43	-19.1667	-20	-27.3333	1788.83	1905	2872.17	2105	2192.83	3418.67	27.5	33.6667	69.3333	98.1667	97.8333	97.5
60	HT	male	55	170	67	1.7417	72	120	80	0	1	0	0	0	5.55	0.966667	0.856667	0.308709	110.169	57.9893	20.2867	0.74	0.1	64.6953	-22	96	2260	2545	81	-18.3333	-21	-26.6667	2004.33	2128.17	2647	2169	2388.17	3078.5	141.5	66.5	35.1667	93.5	96.5	98.3333
61	HT	male	65	160	65	1.6551	57	135	85	0	1	0	0	0	4.48	1.06	0.99	0.441964	95.1343	35.6474	22.3551	0.65	0.04	66.5965	-20	95	2150	2568	117	-16.1667	-18.6667	-25.1667	1759.33	2045.17	2644.67	1904.67	2282	3518.5	142.333	55.8333	151.833	92.5	97	95.5
62	HT	male	64	168	70	1.7679	60	105.75	72.75	0	1	0	0	0	5.83	1.12	1.01	0.346484	144.443	55.9986	24.3226	0.61	0.06	61.6183	-18.5	94	1554	1773	92	-15.1667	-18	-22.3333	1394	1502.33	1765.67	1483.17	1685.17	2150.67	144.833	67.8333	64.3333	90.5	96	96.6667
63	HT	male	56	175	80	1.9386	90	148	97	0	1	0	0	0	4.46	1.24	1.12	0.502242	98.3753	26.3076	26.8235	0.51	0.065	64.9059	-18.6667	93	1943	2436	117	-10.5	-16.8333	-28.6667	1294.83	1812	2722.83	1507.17	2152.5	3647.5	259.667	52.3333	39.3333	85.1667	97.1667	98.3333
64	HT	male	69	160	60	1.5911	54	137	69	0	1	0	0	0	6.54	0.88	0.77	0.235474	141.367	80.4475	38.3383	0.37	0.035	63.7579	-20.2778	94	2184	2589	119	-15.8333	-18.8333	-26.1667	1999.5	2029.17	2524.33	2036.17	2336.17	3393.67	170.833	98.5	87.1667	91	94.6667	97
65	HT	male	56	173	83	1.9648	62	144	78	0	1	0	0	0	6	1.56	1.14	0.38	187.684	55.4764	44.2793	0.63	0.055	65.4552	-19.7222	95	2349	2475	119	-17.6667	-19.8333	-21.6667	2149.83	2339.33	2557.67	2264.33	2524.33	2637	107.333	155	93.3333	95.1667	94	96
66	HT	male	59	169	63	1.6844	67	148	96	0	1	0	0	0	4.98	1.04	0.95	0.381526	106.605	65.8988	26.1221	0.64	0.105	65.6741	-21.8889	98	2556	2861	43	-19	-21.6667	-25	2167	2512.33	2990	2349.33	2842.67	3390.5	66.3333	23.5	39.8333	96.3333	98.5	98
67	HT	male	50	170	80	1.9081	60	140	86	0	1	0	0	0	5.54	1.14	1.07	0.386282	129.143	63.4139	37.2098	0.51	0.055	63.7404	-18.1111	95	2094	2358	111	-16.1667	-17.3333	-20.8333	1849.83	1992.67	2438.17	1944.5	2213.33	2916	114.5	62.5	155.833	93.3333	96.5	94.1667
68	HT	male	60	178	93	2.1233	67	130	98	0	1	0	0	0	5.77	1.02	1.01	0.350087	110.959	72.5286	32.6536	0.68	0.085	46.341	-20.6111	95	2182	2261	89	-17.6667	-20.1667	-24	1824.33	2193.5	2528.5	1798.67	2224	2760.83	142.333	65.3333	58.8333	91.6667	96.5	97.5
69	HT	male	70	168	56	1.5887	65	126.778	79.8889	0	1	0	0	0	4.92	1.08	0.9	0.365854	110.047	34.6195	23.2895	0.48	0.08	63.9727	-20.2778	97	1895	2156	47	-17.5	-19.5	-23.8333	1723	1833.83	2128.17	1971.67	2052.67	2442.17	74.5	12.3333	55.8333	95.8333	98.6667	96.5
70	HT	male	37	164	70	1.7435	65	149	95	1	0	0	0	0	5.41	0.873333	0.826667	0.305607	96.3021	60.2237	36.3254	0.91	0.055	43.8254	-14.8889	97	1992	2087	54	-13.5	-14.1667	-17	1885.67	1820.17	2269.5	1964	1866.17	2429.67	90.5	30.3333	42	94.5	97.8333	97.6667
71	HT	male	60	165	65	1.6856	73	132	79	0	0	0	0	0	4.59	1.24333	0.956667	0.416848	107.142	48.0541	32.6293	0.85	0.06	60.1234	-19.3333	97	2068	2238	41	-16.8333	-18.5	-22.6667	1860.5	1921.33	2423.17	2006.17	2077.33	2629.33	73	28.1667	23.1667	94.5	97.8333	98.6667
72	HT	male	41	168	63	1.6783	97	136	80	0	0	0	0	0	6.60333	1.20667	1.02667	0.310954	199.692	61.3716	75.076	1.38	0.025	28.3361	-4.72222	82	521	607	89	-4.5	-4.83333	-4.83333	453	463.333	645.833	519	579.667	721.667	141.667	50.3333	75.1667	70.5	87	89.5
73	HT	male	63	160	60	1.5911	66	160	105	0	0	0	0	0	5.11	1.12	1.04	0.407045	131.527	40.2237	21.3689	0.48	0.035	62.6779	-15.8333	87	1949	2426	357	-15.1667	-15.6667	-16.6667	2043.17	2140.83	1662.67	2129.33	2372.67	2774.67	220.833	184.5	667.167	89.5	92.1667	79.5
74	HT	male	57	172	70	1.7923	63	142	80	0	0	0	0	0	5.97	1.13667	0.98	0.328308	147.045	99.3137	29.7569	0.46	0.03	50.6153	-15.6111	90	1707	2098	219	-14.1667	-15.5	-17.1667	1604.33	1785	1730.5	1745.67	2084	2465.33	194.5	199.833	263.833	88.3333	91.1667	90.6667
75	HT	male	49	166	72	1.7813	65	145	113	0	0	0	0	0	4.49	1.25	0.78	0.347439	87.5158	35.9288	23.0169	0.68		69.5626	-22	98	2609	2896	45	-20.5	-21.6667	-23.8333	2367.5	2562	2899.17	2618.33	2870.67	3199	48.1667	29.5	56.1667	97.6667	98.5	97.5
76	HT	male	83	160	57.5	1.5591	112	110	89	0	0	0	0	0	4.58333	1.28	0.97	0.423273	119.278	63.4982	37.8423	0.67	0.04	35.4386	-9	91	840	977	73	-7	-7.83333	-12.1667	741.667	742.333	1035.83	849.333	841.167	1241.83	94.6667	65.3333	58.3333	86.6667	91	95
77	HT	male	58	167	74	1.813	94	123	66	0	0	0	0	0	4.34	1.39	1.16	0.534562	112.918	33.6459	22.0629	0.67		64.3689	-21.2222	96	1851	1994	59	-17.5	-20.3333	-25.8333	1682.67	1743	2127.33	1771.5	1848.33	2363	83.6667	47.5	46.1667	94.8333	96.8333	97.5
78	HT	male	44	180	81	1.9819	54	150	98	0	0	0	0	0	5.23667	1.32333	1.11333	0.425207	129.686	66.0982	21.8645	0.61	0.065	66.9751	-19.7778	96	2510	2588	58	-16.3333	-18.3333	-24.6667	2052	2282.17	3196.67	2157.67	2369.5	3237.83	44.1667	57.6667	72.8333	97.1667	94.6667	96.8333
79	HT	male	69	168	58	1.6143	48	165	85	0	0	0	0	0	4.74667	1.78	1.16333	0.490169	179.631	60.7074	37.3743	0.64	0.05	59.9671	-15.3889	88	2327	2406	211	-8.16667	-12.3333	-25.6667	1393.67	1764.83	3822.33	1530	1894	3795	213.833	264.833	154.833	86.3333	83.5	95
80	HT	male	54	158	56	1.5277	89	146	83	0	0	0	0	0	4.95	1.18333	1.03667	0.418855	135.083	55.6392	22.2557	0.69	0.055	59.7671	-15.7222	98	1737	1996	27	-11.6667	-14.6667	-20.8333	1350.83	1614	2247.33	1470	1828.5	2690.5	44	12.8333	23.8333	97	98.8333	98.6667
81	HT	male	70	170	62	1.6777	64	145	80	0	0	0	0	0	5.74667	1.57	1.35333	0.470998	229.439	87.0239	47.287	0.44	0.035	56.8493	-16.7778	91	2103	2268	210	-13.8333	-17	-19.5	1952.17	2192.17	2164.17	2078.33	2287	2437.33	308.167	165	155.333	86.3333	93	92.8333
82	HT	male	42	165	62	1.6472	88	125	90	0	0	0	0	0	5.37	1.54667	1.61333	0.600869	235.638	89.8494	50.7933	0.77	0.06	40.5405	-9.38889	87	1116	1236	137	-7.16667	-7	-14	899.333	881.667	1565.67	886	968.667	1853.67	146.833	95.3333	169.833	82.6667	87.5	90.8333
83	HT	male	68	168	64	1.6911	86	120	66	0	0	0	0	0	4.74	0.883333	0.876667	0.369902	83.072	53.2198	18.9226	0.59		68.8889	-21.7222	98	1908	2121	32	-16.3333	-20.1667	-28.6667	1410.67	1753.83	2558	1559	1928.83	2874.33	23.1667	22.3333	49.5	97.8333	98.3333	98
84	HT	male	66	171	78	1.8886	51	126	68	0	0	0	0	0	5.62	1.24667	0.913333	0.32503	129.574	60.8917	47.1249	0.66	0.055	66.087	-16.9444	97	1776	1817	42	-16.8333	-16.8333	-17.1667	1835	1736.67	1757	1825.83	1769.5	1857.17	42.8333	28.8333	54.3333	97	97.6667	96.1667
85	HT	male	62	171	69	1.7734	63	150	88	0	0	0	0	0	5.13333	1.04333	1.00333	0.390909	110.532	60.3361	24.4352	0.81	0.065	60.4375	-21.3333	96	2428	2724	61	-13	-19.3333	-31.6667	1559.83	2258.83	3465	1587	2428	4156.33	139.5	14	31	91.1667	99	98.8333
86	HT	male	61	170	82	1.9337	50	150	90	0	0	0	0	0	6.15	0.933333	0.97	0.315447	124.958	66.1943	58.4372	0.66	0.07	67.2538	-27.9444	97	3264	3502	69	-21.3333	-26.6667	-35.8333	2515.83	3196.5	4079	2542.33	3388.33	4576.17	80.1667	46	80.6667	96.1667	98	98
87	HT	male	62	173	74	1.8496	90	160	70	0	0	0	0	0	5.48	1.02	0.93	0.339416	110.805	62.7163	41.4504	1.13	0.07	68.4978	-22.5	98	2547	2872	39	-17.8333	-21.3333	-28.3333	2135.17	2387.83	3118.33	2283	2692.17	3641.67	70.8333	29	16.5	96	98.5	99
88	HT	male	36	164	67	1.7051	83	170	100	0	0	0	0	0	5.02667	1.21333	0.996667	0.396552	123.3	65.0988	28.7373	0.54	0.07	61.3111	-21.4444	97	2744	2947	47	-16.6667	-20.3333	-27.3333	2115	2570	3546.67	2285	2748.5	3808.5	68	47.3333	26.8333	96.5	97.1667	98.8333
89	HT	male	55	166	63	1.6661	93	140	90	0	0	0	0	0	5.95333	1.17667	0.686667	0.230683	133.493	75.0255	54.6186	1.53	0.055	38.5761	-11.7222	88	1318	1592	116	-6.33333	-10.5	-18.3333	743.333	1154.83	2055	939.667	1332	2503.33	231.5	65.3333	52.8333	75	90.6667	97
90	HT	male	52	165	76	1.8264	55	146	84	0	0	0	0	0	5.63667	1.13333	1.01667	0.360733	133.818	44.8971	47.6347	1.03	0.075	64.8496	-16.3333	90	2012	2263	183	-9.66667	-15.3333	-24	1099.33	2038.33	2896.67	1457.17	2195.83	3136.17	458.333	83.1667	9.16667	75	94.6667	99
91	HT	male	59	172	60	1.6643	71	127	86	0	0	0	0	0	4.51	1.05	0.95	0.421286	92.4242	34.8495	22.2316	0.48	0.085	67.9734	-18.6667	95	1790	2038	76	-15.1667	-17.8333	-23	1599	1680.83		1756.67	1894.83	2464	128.5	57.3333	42	92.6667	94.5	97.5
92	HT	male	54	169	68	1.7484	54	119	80	0	0	0	0	0	5.05	0.9	0.85	0.336634	88.6846	58.3391	25.7378	0.88	0.095	67.6304	-22.6111	98	2043	2195	20	-19.1667	-22.1667	-26.5	1755.67	2007.33	2367.33	1822.83	2147.83	2615.17	54.5	4.5	1	96.5	99.3333	99.6667
93	HT	male	62	168	55	1.5759	89	167	78	0	0	0	0	0	6.39667	1.04667	0.883333	0.276186	166.993	73.6087	34.2661	0.47	0.065	49.5519	-17.3333	92	2472	2791	165	-9.33333	-16.3333	-26.3333	1525.33	2298.33	3591.67	1626	2518.83	4229.67	282.167	103.833	109.833	84.8333	95.1667	96.6667
94	HT	male	62	173	72.5	1.8304	70	133.667	92.7778	0	0	0	0	0	5	0.86	0.73	0.292	73.5965	37.1503	22.9458	0.7	0.095	70.1453	-19.1667	95	2065	2373	99	-15.6667	-18.1667	-23.6667	1698.83	1869	2627.17	1997	2194.83	2925.67	146.333	49.3333	102.167	93.1667	96.8333	96.1667
95	HT	male	53	174	80	1.9325	60	146.667	93.8889	0	0	0	0	0	4.9	1.01	1.14	0.465306	100.518	63.1307	35.1876	0.86	0.075	64.9534	-19.7778	98	2213	2614	40	-18.5	-20	-20.8333	2163.83	2214.67	2260.5	2286.67	2596.17	2959.33	82.5	13	24.1667	95.8333	98.8333	98.8333
96	HT	male	70	166	67.5	1.7237	70	122.333	75.3333	0	0	0	0	0	5.99	1.31	0.75	0.250417	148.405	42.9309	13.3434	0.5	0.055	67.9297	-16.0556	96	1211	1425	46	-13.6667	-15.8333	-18.6667	1140.5	1273.33	1217.67	1165.83	1407	1703.83	42.8333	28.1667	67.3333	95.5	97.6667	95.8333
97	HT	male	42	166	58	1.6021	93	180	120	0	0	0	0	0	4.97667	1.12333	1.01667	0.408573	123.546	27.464	24.343	0.63	0.07	50	-15.9444	93	2271	2621	128	-11	-14.3333	-22.5	1767.5	1984.67	3059.33	1810.33	2268.17	3783.33	197.5	110.167	78	89.1667	92.1667	97.3333
98	HT	male	54	173	80	1.9264	75	142	92	0	0	0	0	0	5.02	0.78	0.81	0.322709	70.4073	26.9934	22.8405	0.58	0.07	60.8254	-15.7222	96	1789	2156	63	-14.5	-15.5	-17.1667	1774	1795.17		1931.83	2086.17	2449.5	109	37	43.3333	93	97.5	98
99	HT	male	59	170	62	1.6777	64	180	90	0	0	0	0	0	4.70667	2.25333	1.7	0.72238	270.73	70.9304	29.2067	0.69	0.035	57	-9.72222	87	1453	1556	153	-8.5	-9.16667	-11.5	1235	1338.17	1786.67	1390.83	1335.5	1942.83	246.5	99.1667	112.167	80.1667	87.6667	93.1667
100	HT	male	78	160	70	1.7191	63	160	70	0	0	0	0	0	4.91667	1.22	1.14333	0.465085	129.558	61.0785	36.2593	0.78	0.03	58.0952	-16.5556	97	1786	2069	42	-13.8333	-15.6667	-20.1667	1525.33	1728.17	2104	1591.83	1954.83	2660.33	53.6667	36.1667	34.6667	96.1667	97.6667	98
101	HT	male	56	170	69	1.7673	64	120	84	0	0	0	0	0	5	1.07	1.07	0.428	112.852	53.7543	27.7259	0.5	0.065	53.3674	-18.4444	97	1764	1949	36	-15.3333	-17.6667	-22.3333	1528.83	1743.17		1642.5	1896.83		70.6667	18.6667	18.1667	95.3333	98.3333	98.6667
102	HT	male	53	175	80	1.9386	75	130	90	0	0	0	0	0	4.82	1.17	1.01667	0.421853	99.8786	59.837	21.6651	0.9	0.065	64.6552	-19.7222	98	2097	2313	31	-14.1667	-18.1667	-26.8333	1528.83	1921	2840.5	1668.17	2071.33	3199.33	48.6667	17.8333	26.1667	96.6667	98.5	98.5
103	HT	male	55	168	61	1.6527	53	164	105	0	0	0	0	0	4.74	0.95	0.86	0.362869	88.2171	57.4817	31.4637	0.98	0.075	59.2723	-21.7778	97	3005	3183	67	-16.8333	-20.1667	-28.3333	2296.5	2812.67	3906.33	2406.67	2918.67	4224	137.833	46.1667	18.3333	93.8333	97.6667	98.8333
104	HT	male	61	158	58	1.5533	54	160	90	0	0	0	0	0	5.35	1.3	1.02333	0.382555	160.367	67.598	33.4771	0.56	0.055	65.0553	-20.6111	91	2555	2690	110	-12.3333	-18.1667	-31.3333	1450.5	2220.83	3994	1606.5	2270.33	4194.33	216.5	73.5	41.6667	79.8333	95.3333	98.5
105	HT	male	48	170	55	1.5881	65	215	127	0	0	0	0	0	4.75333	1.47	1.31667	0.553997	168.687	72.4136	36.9414	0.75	0.08	48.7636	-17.2222	95	2993	3138	108	-11.8333	-16.3333	-23.5	2107.83	2806.33	4065.5	2087	2962.17	4363.5	205	84.1667	35	90	96.3333	98.8333
106	HT	male	51	170	90	2.0361	68	190	140	0	0	0	0	0	5.58	1.12	1.09667	0.39307	122.965	50.0958	41.2553	0.77	0.07	61.578	-17.8333	97	2834	3222	84	-14.1667	-16.1667	-23.1667	2200.33	2543.67	3757.17	2325.5	2858.33	4481	82.5	70	99.3333	96	97.1667	97.3333
107	HT	male	62	150	60	1.5301	76	122	74	0	0	0	0	0	4.91	0.85	0.98	0.399185	102.515	30.7169	32.0241	1.11	0.075	67.7346	-23.6667	97	2334	2565	62	-21.1667	-22.6667	-27.1667	2219.33	2238.83	2543.33	2412.67	2418.33	2863.17	99.5	54.5	31.8333	95.3333	97	98.3333
108	HT	male	50	176	102	2.2263	74	125	85	0	0	0	0	0	5.86667	1.21333	1.07	0.364773	127.118	59.2912	29.7953	0.61	0.08	68.7609	-22	98	2087	2240	33	-19	-21.5	-25.5	1862.33	2047	2351.17	1918.5	2186.5	2614.17	57.3333	29.8333	11.3333	96.1667	98	99
109	HT	male	68	168	75	1.8319	52	163	68	0	0	0	0	0	7.06667	0.986667	0.876667	0.248113	163.479	76.9693	34.7544	0.58	0.05	32.705	-11.2222	87	1713	1942	272	-7.66667	-11	-15	1306.17	1601.83	2230.33	1452	1708.33	2666.5	239.5	132.333	445.667	85.5	91	84.3333
110	HT	male	45	174	88	2.0349	67	119.222	89.6667	0	0	0	0	0	5.08	0.81	0.89	0.350394	74.1234	31.4512	27.0284	0.6	0.08	62.0547	-18.3333	98	1666	1873	25	-14.5	-17.3333	-23.1667	1351.33	1565.67	2079.67	1511.83	1762.33	2345	51.1667	21.3333	3	96.6667	98.1667	99.1667
111	HT	male	29	175	75	1.8746	85	160	85	0	0	0	0	0	5.39	1.08667	0.903333	0.335189	109.216	73.0823	41.6089	0.94	0.115	70.2271	-21.8889	99	2592	2954	27	-19.8333	-21.3333	-24.5	2317.17	2487.5	2970.33	2729.5	2858.17	3273.17	23.5	5	53.3333	98.5	99.1667	97.6667
112	HT	male	59	174	75	1.8685	50	120	70	0	0	0	0	0	5.68333	1.35367	1.08	0.380059	156.712	73.856	35.3225	0.92	0.075	58.7433	-19.8333	98	2027	2224	34	-17.3333	-19.3333	-22.8333	1795.17	1959.5	2325.67	1916.67	2138.5	2618	55.8333	19.5	26.8333	96.8333	98.6667	98.3333
113	HT	male	46	165	69	1.7368	70	119	81.25	0	0	0	0	0	4.77	1.02	0.88	0.368973	90.5058	35.6978	19.0005			65.3227	-18.7222	98	1779	2003	33	-17	-18.5	-20.6667	1655	1739.17		1775.83	1942.33		63.8333	14.1667	21.3333	96	98.8333	98.3333
114	HT	male	39	180	73	1.8795	88	135	86	0	0	0	0	0	4.84	1.26	1.3	0.53719	129.51	40.4363	24.4746	0.46	0.065	50	-13.2778	93	1384	1619	92	-11.6667	-14	-14.1667	1199.83	1349.17	1603	1347.17	1680.67	1828.67	150.5	47	77.8333	89.1667	96.8333	94.3333
115	HT	male	36	172	80	1.9203	79	140	85	0	0	0	0	0	5.88	1.46667	1.58333	0.538549	220.769	91.6523	52.0752	1.55	0.075	66.2735	-21.3889	95	2443	2594	96	-14.5	-20.6667	-29	1555.67	2480.17	3613.5	1695	2639.83	3804	114.333	57	110	91.5	96.6667	96.3333
116	HT	male	64	170	62.5	1.6841	71	129	89	0	0	0	0	0	5.39	1.2	0.92	0.341373	132.25	55.8162	29.0957	0.67	0.09	74.4823	-19.8333	96	1947	2342	79	-17	-18.6667	-23.8333	1908.17	1828.67	2104.67	2029.67	2157.67	2838.5	119.5	50.1667	67.8333	93.5	97.3333	97.5
117	HT	male	31	178	62.5	1.7329	66	147	97	0	0	0	0	0	4.56	0.94	0.98	0.429825	85.4614	29.4304	28.2763	0.77	0.09	63.5955	-14.3889	92	1714	2045	125	-10	-14.3333	-18.8333	1408	1623		1607.33	1958.67	2569.5	241.833	98.8333	34.1667	85	94.6667	97
118	HT	male	50	162	69	1.7185	58	123	77	0	0	0	0	0	4.98667	1.03	1.04	0.417112	110.441	55.2808	40.1513	0.78	0.08	60.9007	-16.2222	97	1650	1748	40	-16.1667	-16.5	-16	1536.33	1672.17		1656.5	1794.17		26.5	18.1667	76.8333	98.1667	98.6667	95.3333
119	HT	male	50	169	70	1.774	75	158	85	0	0	0	0	0	6.75333	0.99	1.00667	0.298124	170.077	94.1375	34.7614	1.2	0.05	34.5646	-9.38889	84	1310	1518	184	-4	-10	-14.1667	751.667	1363.5	1814.5	918.167	1515.5	2120.17	418	97.5	37	62.5	90.5	97.6667
120	HT	male	40	185	110	2.3836	76	150	108	0	0	0	0	0	5.93333	1.28	1.28	0.431461	141.199	67.1254	27.6892	0.59	0.035	62.3442	-16.8333	90	1616	2271	229	-11.5	-15.5	-23.5	1295.33	1556	1998.17	1707.5	2014.5	3091.67	234.833	153	299.667	87.6667	92	90.3333
121	HT	male	54	162	63	1.6417	54	150	96	0	0	0	0	0	6.00333	1.16	0.943333	0.31427	160.711	64.5672	36.7505	0.36	0.07	43.882	-13.0556	86	1927	2183	338	-11.3333	-12	-15.8333	1695.17	1770	2315.33	1979.83	1971.17	2598	423.333	298.833	292.5	80.3333	86.8333	89.3333
122	HT	male	66	166	68	1.7301	84	172.333	113.444	0	0	0	0	0	4.48	1.07	0.88	0.392857	84.9521	34.6801	27.1661	0.8	0.075	60.3259	-19.8889	97	2531	3003	69	-16.5	-18.6667	-24.5	2379	2386.33	2827.67	2455.33	2713	3841.17	140.167	42.8333	25.5	94.6667	97.3333	98.8333
123	HT	male	64	170	62.5	1.6841	53	144	96	0	0	0	0	0	4.94	1.11	1.14	0.461538	124.428	40.9714	26.1267	0.48	0.075	63.9918	-20.3333	99	2375	2602	22	-17.6667	-19.6667	-23.6667	2049	2283.83	2792.83	2233.17	2504.5	3067	34.8333	21.3333	11	98	98.5	99.1667
124	HT	male	64	167	57	1.5954	73	140	85	0	0	0	0	0	5.42	0.94	0.88	0.324723	115.254	50.1442	35.5188	0.65	0.04	56.1002	-16.6667	88	2031	2393	301	-13.8333	-15.1667	-21	1820.83	1799	2472.67	2002.83	2134.17	3042.5	379.5	315	209.667	83.5	87	93.3333
125	HT	male	59	181	76	1.924	51	124	86	0	0	0	0	0	5.51	0.963333	0.816667	0.296431	95.5059	79.0021	27.027	0.64	0.07	59.9484	-19.4444	97	2065	2305	63	-16	-18.1667	-24.1667	1744	1925.83	2524.17	1882.67	2103.33	2929.67	100	29.5	59.8333	94	98.1667	97.5
126	HT	male	40	160	62	1.6167	87	160	100	0	0	0	0	0	4.59333	1.79	1.33	0.5791	186.664	55.669	40.2054	0.42	0.055	61	-5.44444	79	1256	1467	296	-3.33333	-6.33333	-6.66667	809	946.333	2011.67	973	1102.17	2324.5	320.833	237.333	330.667	73.8333	75	88.5
127	HT	male	74	165	62.5	1.6536	79	148	78	0	0	0	0	0	5.77	1.07667	0.896667	0.310803	137.311	81.6401	35.2766	0.5	0.065	37.7778	-5.38889	84	1029	1148	197	-2.33333	-4.33333	-9.5	905.667	1012.17	1170.5	959	1116.67	1367	345	156.333	89.6667	73	88.5	90.8333
128	HT	male	61	162	65	1.6673	70	150	100	0	0	0	0	0	5.03333	1.04333	0.94	0.37351	109.114	47.9818	36.9859	0.73	0.07	62.5	-18.0556	97	2606	2830	51	-18.6667	-17.5	-18	2094	2565.83	3157.17	2211.17	2758.17	3519.33	89.5	36.8333	27.6667	95.5	97.8333	98.8333
129	HT	female	67	165	64	1.6728	72	117	73	0	0	0	1	0	4.3	1.01	1.05	0.488372	88.7674	49.0196	25.7054	0.55	0.07	64.8881	-20.5556	97	1768	2075	60	-17.6667	-20.6667	-23.3333	1578.83	1791.5		1710.17	2068.5	2446.5	63.8333	35.1667	80.1667	95.8333	98	96.6667
130	HT	female	62	155	55	1.4966	69	114.889	71.3333	1	0	0	1	1	4.63	1.09	1.05	0.453564	117.721	40.7591	32.0727	0.7	0.085	64.1403	-23.0556	99	1868	2189	12	-20.6667	-22.6667	-25.8333	1706.5	1838.5	2057.17	1909.83	2163.33	2493.5	23.3333	8.16667	5.33333	98.3333	99.1667	99.3333
131	HT	female	70	162	68	1.7057	66	152.333	75.5556	1	1	0	1	0	4.88	1.05	0.91	0.372951	99.7602	32.8311	25.7959	0.97	0.065	69.3886	-24.2778	97	2785	3076	78	-18.8333	-22.8333	-31.1667	2262	2614.33	3477.5	2390.33	2851.17	3987	107.667	81	45.1667	95	96.8333	98.3333
132	HT	female	66	163	66	1.6862	60	115.75	77.25	0	0	0	1	0	4.56	0.95	0.96	0.421053	87.2077	32.6177	26.0942	0.66	0.065	65.8827	-20.7778	97	1856	2129	41	-18.1667	-20	-24.1667	1870.83	1779.17		1871.33	2005.33	2510.67	114.833	3.66667	4.66667	93.6667	99.1667	99.3333
133	HT	female	74	156	51.5	1.4579	64	122	70	0	0	0	1	0	5.05	1.12	1.14	0.451485	149.834	41.841	31.5522	0.79	0.07	53	-20.7778	95	2054	2196	93	-20.5	-20.8333	-21	1995.17	2084	2083	2122.33	2210.17	2255.83	99.1667	47.1667	132.5	94.8333	97.5	94
134	HT	female	50	159	60	1.585	89	112	69	0	0	1	0	0	4.75	1.09	0.87	0.366316	102.707	34.7003	30.9148	0.63	0.075	68.3577	-21.4444	97	1792	1957	43	-20	-21.3333	-23	1739.67	1778	1858.83	1820.5	1939.83	2111.5	51	45.1667	33.3333	96.8333	97.3333	97.6667
135	HT	female	62	155	60	1.5606	89	122	81	0	0	1	0	0	4.2	1.23	1.17	0.557143	114.158	29.4758	30.7574	0.49	0.065	63.7484	-18.3889	98	1682	1925	32	-17.3333	-18.6667	-19.1667	1535.83	1772.83	1736.83	1720.83	2010.17	2044.67	36.8333	31.5	26.3333	97.5	97.8333	98.3333
136	HT	female	46	160	62	1.6167	72	136.333	99.8889	0	1	0	0	0	4.72	1.15	0.85	0.360169	102.427	47.6279	19.1749	0.63	0.06	65.9259	-17.3889	95	2076	2463	117	-11	-17.5	-23.6667	1801.33	2008.67	2418.33	2021.67	2317	3050	254.833	84	13.3333	89	95.5	99.1667
137	HT	female	48	160	59	1.5783	76	153	96	0	1	0	0	0	3.8	1.03	0.86	0.452632	68.5659	25.3437	35.4812	0.66	0.05	56.8923	-19.7222	93	2550	2765	167	-15.3333	-18.5	-25.3333	2211.17	2225.17	3213.17	2273.67	2464.67	3556	305.667	119.667	75.6667	86.5	94.6667	97.3333
138	HT	female	52	155	55	1.4966	87	154	92	0	1	0	0	0	4.18	0.97	0.98	0.4689	87.8547	33.4091	32.0727	0.86		58.3144	-21.6667	98	2514	2851	41	-18	-21.3333	-25.6667	2163.67	2520.67	2857.17	2320.67	2814.33	3416.83	76.1667	33.6667	13.3333	96.3333	98.3333	98.6667
139	HT	female	64	161	45	1.4052	68	131	77	0	1	0	0	0	4.35	0.86	0.89	0.409195	86.083	40.5636	34.8705	0.96	0.07	58.9233	-20.1111	92	2139	2528	167	-15.6667	-18.5	-26.1667	1759.67	1870.5	2786.33	1971.33	2243.5	3368.67	273.667	154.333	74.3333	86.8333	92.8333	97.1667
140	HT	female	36	158	60	1.5789	89	151	107	1	0	0	0	0	4.74	1.02	0.96	0.405063	104.172	40.5345	18.3672	0.68	0.08	60.6739	-17.8889	97	1891	2302	49	-16.6667	-18.6667	-18.3333	1870.17	2011.33	1792.83	2067.5	2439.67	2397.83	82.8333	7.33333	56.8333	95.5	99.1667	95.8333
141	HT	female	49	164	63	1.6539	81	146	99	0	0	0	0	0	4.67	0.86	0.8	0.342612	76.7205	47.1613	22.3714	0.82	0.095	69.0693	-21.6667	97	2322	2731	76	-19	-21.3333	-24.6667	2239.33	2270.5	2456.67	2491.5	2729.33	2971.17	153.333	59.5	15.3333	93.5	97.3333	98.6667
142	HT	female	73	160	55	1.5271	69	175	97	0	0	0	0	0	4.88	1.08	1.01	0.413934	121.559	42.5643	37.9805	0.69	0.05	66.4743	-18.7778	96	2722	3088	97	-16.1667	-18.3333	-21.8333	2492.17	2723.67	2949.83	2528.17	2957.33	3778.5	122.333	70.1667	97.6667	95.1667	96.8333	97.1667
143	HT	female	79	155	59	1.5478	68	130	65	0	0	0	0	0	5.78667	0.93	0.806667	0.278802	125.126	84.6363	34.6729	0.88	0.05	59.7178	-23.7222	96	2554	2896	121	-20.5	-23	-27.6667	2357.67	2546.67	2758.33	2485.33	2753.83	3450.33	236.833	62	64	91.8333	97.3333	97.8333
144	HT	female	57	156	67.5	1.6627	64	136	90	0	0	0	0	0	4.17	0.82	0.75	0.359712	58.7102	29.4701	28.2673	0.66	0.065	60.9485	-17.6667	95	2120	2328	99	-15.3333	-17.1667	-20.5	2017.33	2034.5	2308.67	2225.33	2188.67	2569.83	205.667	69.6667	21.6667	91.1667	96.3333	98.8333
145	HT	female	63	158	50	1.4509	57	148	62	0	0	0	0	0	4.32	0.94	0.8	0.37037	81.7977	26.8799	21.366	0.91	0.08	68.3459	-21.6667	94	2496	2749	101	-19.6667	-20.1667	-25.1667	2474.33	2216.33	2797	2515.17	2464.17	3267.83	107.167	106.167	90.3333	95	91.1667	95.6667
146	HT	female	46	153	67	1.638	74	136	92	0	0	0	0	0	5.96333	0.803333	0.66	0.221353	100.712	61.6606	22.792	0.84	0.075	51.4851	-18.9444	94	2186	2469	138	-19	-19	-18.8333	2376.5	2250.17	1931.83	2356.33	2376.33	2675.33	186	98.3333	130.833	91.3333	95.5	95
147	HT	female	74	150	50	1.4021	70	140	90	0	0	0	0	0	4.46667	1.13	0.973333	0.435821	115.831	54.9176	36.1363	0.86	0.05	67.3566	-20.6111	97	2545	2719	71	-18.3333	-19	-24.5	2440	2297.17	2897.83	2526.5	2452.83	3177.67	132	61.1667	21	94.3333	96.6667	98.8333
148	HT	female	59	150	51	1.4149	71	156	100	0	0	0	0	0	5.26333	0.866667	0.696667	0.264725	101.763	39.5788	29.9197	0.61	0.075	67.8571	-19.3333	96	2717	2838	85	-15.5	-17.3333	-25.1667	2321	2374.5	3455.17	2384.17	2500.5	3630.5	102	81.5	72	95.5	95.5	97.5
149	HT	female	55	156	53	1.4771	53	134	93	0	0	0	0	0	4.83	0.85	0.75	0.310559	86.6811	59.5762	28.4341	0.69	0.06	66.7979	-21.6111	97	2336	2595	68	-19.5	-20.8333	-24.5	2360.67	2293	2355.33	2403	2462.5	2918.83	132.667	30.3333	42.3333	94.6667	98.5	98.3333
150	HT	female	51	156	37.5	1.2787	102	80	60	0	0	0	0	0	4.91	0.68	0.823333	0.33537	95.0851	62.5635	49.2688	0.53	0.08	26.4826	-9.33333	90	622	716	73	-8	-9.16667	-10.8333	561	604.167	699.667	648.5	683.333	815.333	99	61.8333	57.5	84.8333	91.6667	92.8333
151	HT	female	53	160	50	1.4631	56	155	85	0	0	0	0	0	4.98667	1.32667	1.02	0.409091	154.156	61.5132	39.1862	0.72	0.04	66.1254	-19.7222	98	2595	2870	40	-15.3333	-18.3333	-25.5	2007.5	2408.5	3367.67	2018.5	2605.33	3987.17	61	21.6667	37.6667	96.5	98.6667	98.3333
152	HT	female	71	155	66	1.6374	90	156	102	0	0	0	0	0	5.67	1.20667	1.23	0.433862	178.448	64.7368	33.997	1.22	0.07	32.7999	-8.22222	84	1314	1887	312	-2.66667	-7.5	-14.5	1024	1461.5	1457.33	1326	1830.5	2505.83	536.833	235.167	164.167	70.6667	88.1667	94.3333
153	HT	female	61	154	71.5	1.7017	67	140	77	0	0	0	0	0	4.73	1.01	0.91	0.384778	92.3952	44.0736	28.2071	0.7	0.08	72.0925	-17.6111	92	2190	2503	172	-15.5	-16.6667	-20.6667	1898.17	1924.67	2449.17	2131.5	2128.17	2921.67	253.667	114	124.833	89.1667	94	94.5
154	HT	female	39	164	52	1.5131	59	135	87	0	0	0	0	0	4.61	0.85	0.78	0.338395	80.126	35.6883	17.1833	0.87	0.105	64.0507	-24.5556	96	2499	2960	89	-24.1667	-24.6667	-24.8333	2526.67	2481.5	2490.33	2945.5	2941.83	2991.33	120.167	65.5	82.3333	95.5	97.3333	96.6667
155	HT	female	70	155	50	1.4326	59	172	88	0	0	0	0	0	4.54333	1.07667	0.993333	0.437271	113.934	46.0701	43.7433	0.56	0.04	63.5328	-16.1111	91	2704	3066	277	-15	-14.8333	-18.5	2515.17	2575.83	2784.83	2791.33	2893.33	3303.83	421.5	257.333	121.667	88.3333	88.8333	95.5
156	HT	female	44	159	47	1.4186		134	99	0	0	0	0	0	4.75	0.91	0.79	0.332632	94.9448	45.8198	31.0165		0.095	64.4841	-19.8333	97	2116	2286	67	-19	-20.3333	-20.1667	1889.83	2152.33	2304.5	2073.67	2335.67	2448	102.333	20	77.8333	94.6667	98.8333	96.1667
157	HT	female	64	162	53	1.5137	74	161.556	82	0	0	0	0	0	4.21	1	0.97	0.460808	89.1151	32.371	22.4615	1	0.075	68.1661	-25.3333	98	3227	3423	45	-20.3333	-24.3333	-31.3333	2713.17	3066.67	3899.83	2764.83	3235.67	4269.33	75.6667	30.3333	28	96.5	98.5	98.8333
158	HT	female	76	150	60	1.5301	72	150	70	0	0	0	0	0	4.41	1.12667	1.01	0.45805	106.325	38.5596	40.7381	0.69	0.045	65.4542	-20.9444	96	2587	2767	86	-13.5	-19.1667	-30.1667	1704.17	2375	3681.83	1756.33	2513.33	4032.33	138.167	78.6667	39.8333	92.1667	96.5	98.5
159	HT	female	72	156	58.5	1.5475	68	170	80	0	0	0	0	0	5.00667	0.926667	0.79	0.315579	96.3113	48.4653	34.895	0.8	0.04	65.9364	-18.7778	91	2557	2996	268	-17.6667	-17.6667	-21	2649.67	2469	2552.67	2850.83	2665.67	3470.33	247.5	161.5	395.833	91.1667	93.6667	89
160	HT	female	63	153	52	1.446	82	140	110	0	0	0	0	0	5.54333	1.92667	1.14	0.411305	269.658	70.5394	38.7275	0.58	0.06	70.1153	-19	97	2165	2530	64	-16.5	-17.8333	-22.6667	2005.83	1990	2500	2150.33	2307.17	3132.83	89.1667	48	56	95	97.3333	97.5
161	HT	female	58	152	50	1.4143	67	128	78	0	0	0	0	0	4.79667	0.906667	0.9	0.375261	104.885	67.8781	31.8179	0.6	0.05	51.8312	-14.7222	86	1717	2112	289	-9	-15.5	-19.6667	1488.83	1716.33	1946.67	1756.5	1993	2586.67	451.667	216.333	198.833	77.6667	89	92.1667
162	HT	female	69	160	65	1.6551	64	163	92	0	0	0	0	0	5.38	1.25	1.22	0.453532	165.252	73.1074	48.3354	0.72	0.06	63.1362	-19.3889	90	2478	2855	294	-19	-19.3333	-19.8333	2458.17	2518.83	2456.83	2522.83	2827.83	3214.67	231.833	198.167	452.167	90.6667	93.1667	87.5
163	HT	female	54	163	71	1.7502	66	172	100	0	0	0	0	0	5.50667	1.18	0.91	0.330508	129.368	53.7081	39.9954	0.75	0.06	58.3547	-19.7778	96	2922	3277	116	-17.6667	-19.3333	-22.3333	2586.67	2785.33	3393.5	3073.33	3145.33	3613.17	203.167	72.6667	72.6667	93.3333	97.1667	97.5
164	HT	female	60	153	66	1.6252	64	121	84	0	0	0	0	0	4.46	1.04	0.87	0.390135	87.2747	27.0736	25.2277	0.73	0.075	65.5934	-19.8889	96	1919	2126	64	-18.1667	-19.8333	-21.6667	1803.33	1906.83	2046.17	1863.17	2083.83	2432.17	119.333	35.3333	38.6667	93.1667	97.8333	98
165	HT	female	37	166	52	1.5253	98	160	102	0	0	0	0	0	4.54	0.916667	0.64	0.281938	72.9581	45.237	25.1317	0.78	0.135	67.8088	-20.9444	97	2719	3126	79	-15.1667	-20.5	-27.1667	2316.17	2521.67	3318	2786.17	2902	3688.33	143.5	59.1667	33.3333	94.6667	97.1667	98.5
166	HT	female	61	156	51	1.4515	75	116	74	0	0	0	0	0	4.67	0.89	0.83	0.35546	91.5921	57.8712	39.2697	0.73	0.06	64.6559	-19.2222	96	1752	2070	65	-17.5	-18.3333	-21.8333	1847.67	1690.5		1962.33	1906.17		113.333	51.6667	30.1667	93.5	96.6667	98.3333
167	HT	female	75	152	45	1.3503	67	122	78	0	0	0	0	0	3.71	0.93	0.81	0.436658	68.7233	43.694	31.8448	0.5	0.07	67.7513	-20.7778	94	2027	2369	125	-17.5	-19.8333	-25	1776.67	1885.67	2420	2117.83	2155.17	2832.83	239.167	77.1667	57.6667	90.3333	95.1667	97.3333
